# Supplementary material for: Genetic Concordance in Primary Cutaneous Melanoma and Matched Metastasis: A Systematic Review and Meta-Analysis
Source: Int J Mol Sci. 2023 Nov 14;24(22):16281. doi: 10.3390/ijms242216281 (PMC10671327; doi:10.3390/ijms242216281)
Supplement: Supplementary file 1 [file ijms-24-16281-s001.zip]

Archive with 1 entries (1 files):
- ijms-2699572-supplementary.pdf
